# Supplementary material for: First description of the male of Hitobia makotoi Kamura, 2011 (Araneae, Gnaphosidae)
Source: Zookeys. 2016 Apr 11;(579):1–7. doi: 10.3897/zookeys.579.7489 (PMC4829967; doi:10.3897/zookeys.579.7489)
Supplement: XML Treatment for Hitobia makotoi [file zookeys.579.7489-treatment1.xml]

<!DOCTYPE tp:taxon-treatment
  PUBLIC "-//TaxonX//DTD Taxonomic Treatment Publishing DTD v0 20100105//EN" "tax-treatment-NSO.dtd">
<tp:taxon-treatment xmlns:tp="http://www.plazi.org/taxpub"><tp:treatment-meta><kwd-group><label>Taxon classification</label><kwd><named-content content-type="kingdom">Animalia</named-content></kwd><kwd><named-content content-type="order">Araneae</named-content></kwd><kwd><named-content content-type="family">Gnaphosidae</named-content></kwd></kwd-group><mixed-citation publication-type="journal"><person-group><name><surname>Zhou</surname><given-names>Bing</given-names></name><name><surname>Yin</surname><given-names>Haiqiang</given-names></name><name><surname>Xu</surname><given-names>Xiang</given-names></name></person-group><article-title>First description of the male of <italic><tp:taxon-name><tp:taxon-name-part taxon-name-part-type="genus">Hitobia</tp:taxon-name-part> <tp:taxon-name-part taxon-name-part-type="species">makotoi</tp:taxon-name-part></tp:taxon-name></italic> Kamura, 2011 (<tp:taxon-name><tp:taxon-name-part taxon-name-part-type="order">Araneae</tp:taxon-name-part></tp:taxon-name>, <tp:taxon-name><tp:taxon-name-part taxon-name-part-type="family">Gnaphosidae</tp:taxon-name-part></tp:taxon-name>)</article-title><source>Zookeys</source><day>11</day><month>4</month><year>2016</year><volume>2016</volume><issue>579</issue><fpage>1</fpage><lpage>7</lpage><pub-id pub-id-type="doi">10.3897/zookeys.579.7489</pub-id></mixed-citation></tp:treatment-meta><tp:nomenclature><tp:taxon-name>
              <tp:taxon-name-part taxon-name-part-type="genus">Hitobia</tp:taxon-name-part>
              <tp:taxon-name-part taxon-name-part-type="species">makotoi</tp:taxon-name-part>
            </tp:taxon-name><tp:taxon-authority>Kamura, 2011</tp:taxon-authority><xref ref-type="fig" rid="F1">Figs 1</xref><xref ref-type="fig" rid="F2">, 2</xref><xref ref-type="fig" rid="F3">, 3</xref><xref ref-type="fig" rid="F4">, 4</xref><tp:nomenclature-citation-list><tp:nomenclature-citation><tp:taxon-name><tp:taxon-name-part taxon-name-part-type="genus">Hitobia</tp:taxon-name-part> <tp:taxon-name-part taxon-name-part-type="species">makotoi</tp:taxon-name-part></tp:taxon-name><comment> Kamura, 2011: 104, figs 3–7 (description and illustration of female).</comment></tp:nomenclature-citation><tp:nomenclature-citation><tp:taxon-name><tp:taxon-name-part taxon-name-part-type="genus">Hitobia</tp:taxon-name-part> <tp:taxon-name-part taxon-name-part-type="species">makotoi</tp:taxon-name-part></tp:taxon-name><comment>: <xref ref-type="bibr" rid="B3">Wang and Peng 2014</xref>: 31, figs 17–23 (description and illustration of female).</comment></tp:nomenclature-citation></tp:nomenclature-citation-list></tp:nomenclature><tp:treatment-sec sec-type="material"><title>Material examined.</title><p>
              <named-content xmlns:xlink="http://www.w3.org/1999/xlink" content-type="specimen-count" xlink:type="simple">2 ♂</named-content> (<named-content xmlns:xlink="http://www.w3.org/1999/xlink" content-type="dwc:institutional_code" xlink:type="simple">HNU</named-content>), Cangjingdian (<named-content xmlns:xlink="http://www.w3.org/1999/xlink" content-type="dwc:verbatimCoordinates" xlink:type="simple"><named-content content-type="geo-json" specific-use="{&#34;type&#34;:&#34;Point&#34;,&#34;coordinates&#34;:[112.695333,27.269]}" xlink:type="simple">27°16.14'N, 112°41.72'E</named-content></named-content>, 950 m), Hengshan Mountain, Hengyang City, <bold>Hunan Province, China</bold>, <named-content xmlns:xlink="http://www.w3.org/1999/xlink" content-type="date" xlink:type="simple">8 July 2014</named-content>; <named-content xmlns:xlink="http://www.w3.org/1999/xlink" content-type="specimen-count" xlink:type="simple">1 ♂</named-content>, <named-content xmlns:xlink="http://www.w3.org/1999/xlink" content-type="specimen-count" xlink:type="simple">1 ♀</named-content> (<named-content xmlns:xlink="http://www.w3.org/1999/xlink" content-type="dwc:institutional_code" xlink:type="simple">HNU</named-content>), Lingzhiquan (<named-content xmlns:xlink="http://www.w3.org/1999/xlink" content-type="dwc:verbatimCoordinates" xlink:type="simple"><named-content content-type="geo-json" specific-use="{&#34;type&#34;:&#34;Point&#34;,&#34;coordinates&#34;:[112.702167,27.271333]}" xlink:type="simple">27°16.28'N, 112°42.13'E</named-content></named-content>, 650 m), Hengshan Mountain, Hengyang City, <bold>Hunan Province, China</bold>, <named-content xmlns:xlink="http://www.w3.org/1999/xlink" content-type="date" xlink:type="simple">8 July 2014</named-content>; <named-content xmlns:xlink="http://www.w3.org/1999/xlink" content-type="specimen-count" xlink:type="simple">1 ♂</named-content> (<named-content xmlns:xlink="http://www.w3.org/1999/xlink" content-type="dwc:institutional_code" xlink:type="simple">HNU</named-content>), Shumuyuan <!--PageBreak-->(<named-content xmlns:xlink="http://www.w3.org/1999/xlink" content-type="dwc:verbatimCoordinates" xlink:type="simple"><named-content content-type="geo-json" specific-use="{&#34;type&#34;:&#34;Point&#34;,&#34;coordinates&#34;:[112.722333,27.2655]}" xlink:type="simple">27°15.93'N, 112°43.34'E</named-content></named-content>, 360 m), Hengshan Mountain Hengyang City, <bold>Hunan Province, China</bold>, <named-content xmlns:xlink="http://www.w3.org/1999/xlink" content-type="date" xlink:type="simple">10 July 2014</named-content>. All specimens were collected by Bing Zhou, Cheng Wang, Jiahui Gan and Yuhui Gong.</p></tp:treatment-sec><tp:treatment-sec sec-type="Diagnosis"><title>Diagnosis.</title><p>Male of <italic><tp:taxon-name><tp:taxon-name-part taxon-name-part-type="genus">Hitobia</tp:taxon-name-part> <tp:taxon-name-part taxon-name-part-type="species">makotoi</tp:taxon-name-part></tp:taxon-name></italic> can be distinguished from all other <italic><tp:taxon-name><tp:taxon-name-part taxon-name-part-type="genus">Hitobia</tp:taxon-name-part></tp:taxon-name></italic> by the extraordinarily elongated retrolateral tibial apophysis which is nearly as long as the cymbium, and its distal end serrated and with a small hook apically (Figs <xref ref-type="fig" rid="F1">1B, C</xref>; <xref ref-type="fig" rid="F3">3A, B</xref>). The female of <italic><tp:taxon-name><tp:taxon-name-part taxon-name-part-type="genus">Hitobia</tp:taxon-name-part> <tp:taxon-name-part taxon-name-part-type="species">makotoi</tp:taxon-name-part></tp:taxon-name></italic> is similar to that of <italic><tp:taxon-name><tp:taxon-name-part taxon-name-part-type="genus">Hitobia</tp:taxon-name-part> <tp:taxon-name-part taxon-name-part-type="species">unifascigera</tp:taxon-name-part></tp:taxon-name></italic> (Bösenberg &amp; Strand, 1906) in having a transverse white band on the posterior part of opisthosoma, but can be distinguished from the latter by the following characters: epigynal hood situated on the anterior part of epigynum, but situated at the middle part in <italic><tp:taxon-name><tp:taxon-name-part taxon-name-part-type="genus">Hitobia</tp:taxon-name-part> <tp:taxon-name-part taxon-name-part-type="species">unifascigera</tp:taxon-name-part></tp:taxon-name></italic>; atrium vertically elongated, and almost as long as the epigynum, but short, and half as long as the epigynum in <italic><tp:taxon-name><tp:taxon-name-part taxon-name-part-type="genus">Hitobia</tp:taxon-name-part> <tp:taxon-name-part taxon-name-part-type="species">unifascigera</tp:taxon-name-part></tp:taxon-name></italic> (Figs <xref ref-type="fig" rid="F2">2B</xref>, <xref ref-type="fig" rid="F3">3D</xref>, cf. fig. 633e in <xref ref-type="bibr" rid="B5">Yin et al. 2012</xref> and fig. 89H in <xref ref-type="bibr" rid="B2">Song, Zhu and Zhang 2004</xref>); and finally, a long and thin spermathecae in <italic><tp:taxon-name><tp:taxon-name-part taxon-name-part-type="genus">Hitobia</tp:taxon-name-part> <tp:taxon-name-part taxon-name-part-type="species">makotoi</tp:taxon-name-part></tp:taxon-name></italic>, but thick and massive in <italic><tp:taxon-name><tp:taxon-name-part taxon-name-part-type="genus">Hitobia</tp:taxon-name-part> <tp:taxon-name-part taxon-name-part-type="species">unifascigera</tp:taxon-name-part></tp:taxon-name></italic> (Figs <xref ref-type="fig" rid="F2">2C</xref>, <xref ref-type="fig" rid="F3">3E</xref>, cf. fig. 633f in <xref ref-type="bibr" rid="B5">Yin et al. 2012</xref> and fig. 89I in <xref ref-type="bibr" rid="B2">Song, Zhu and Zhang 2004</xref>).</p><fig id="F1" position="float" orientation="portrait"><label>Figure 1.</label><caption><p>Male of <italic><tp:taxon-name><tp:taxon-name-part taxon-name-part-type="genus">Hitobia</tp:taxon-name-part> <tp:taxon-name-part taxon-name-part-type="species">makotoi</tp:taxon-name-part></tp:taxon-name></italic> Kamura, 2011, based on the specimen from Hengshan. <bold>A</bold> Habitus, dorsal view <bold>B</bold> Left palp, ventral view <bold>C</bold> Same, retrolateral view. Scale bars: 0.5 mm (<bold>A</bold>); 0.1 mm (<bold>B, C</bold>).</p></caption><graphic xmlns:xlink="http://www.w3.org/1999/xlink" xlink:href="zookeys-579-001-g001.jpg" position="float" orientation="portrait" xlink:type="simple" id="oo_84585.jpg"/></fig><fig id="F2" position="float" orientation="portrait"><label>Figure 2.</label><caption><p>Female of <italic><tp:taxon-name><tp:taxon-name-part taxon-name-part-type="genus">Hitobia</tp:taxon-name-part> <tp:taxon-name-part taxon-name-part-type="species">makotoi</tp:taxon-name-part></tp:taxon-name></italic> Kamura, 2011, based on the specimen from Hengshan. <bold>A</bold> Habitus, dorsal view <bold>B</bold> Epigynum, ventral view <bold>C</bold> Vulva, dorsal view. Scale bars: 1 mm (<bold>A</bold>); 0.1 mm (<bold>B, C</bold>).</p></caption><graphic xmlns:xlink="http://www.w3.org/1999/xlink" xlink:href="zookeys-579-001-g002.jpg" position="float" orientation="portrait" xlink:type="simple" id="oo_84586.jpg"/></fig><fig id="F3" position="float" orientation="portrait"><label>Figure 3.</label><caption><p>
          <italic><tp:taxon-name><tp:taxon-name-part taxon-name-part-type="genus">Hitobia</tp:taxon-name-part> <tp:taxon-name-part taxon-name-part-type="species">makotoi</tp:taxon-name-part></tp:taxon-name></italic> Kamura, 2011. <bold>A–C</bold> Male: <bold>A</bold> Left palp, ventral view <bold>B</bold> Same, retrolateral view <bold>C</bold> Enlarged embolus and conductor, retrolateral view <bold>B, C</bold> Female: <bold>B</bold> Epigynum, ventral view <bold>C</bold> Vulva, dorsal view. Scale bars = 0.1 mm. Abbreviations: C - conductor, E - embolus, FD - fertilization duct, H - hood, RTA - retrolateral tibial apophysis, S - spermatheca.</p></caption><graphic xmlns:xlink="http://www.w3.org/1999/xlink" xlink:href="zookeys-579-001-g003.jpg" position="float" orientation="portrait" xlink:type="simple" id="oo_84587.jpg"/></fig></tp:treatment-sec><tp:treatment-sec sec-type="Description"><title>Description.</title><p>
              <bold>Male</bold>: Body length 3.92. Prosoma length 1.78, width 1.18; opisthosoma length 2.18, width 1.01. Clypeus height 0.04. Carapace black brown, oval, widest at coxae II and III. Fovea and cervical grooves indistinct (Fig. <xref ref-type="fig" rid="F1">1A</xref>). Eye measurements and interdistances: <abbrev xmlns:xlink="http://www.w3.org/1999/xlink" xlink:title="anterior median eye" xlink:type="simple">AME</abbrev> 0.08, <abbrev xmlns:xlink="http://www.w3.org/1999/xlink" xlink:title="anterior lateral eye" xlink:type="simple">ALE</abbrev> 0.10, <abbrev xmlns:xlink="http://www.w3.org/1999/xlink" xlink:title="posterior median eye" xlink:type="simple">PME</abbrev> 0.08, <abbrev xmlns:xlink="http://www.w3.org/1999/xlink" xlink:title="posterior lateral eye" xlink:type="simple">PLE</abbrev> 0.10, <abbrev xmlns:xlink="http://www.w3.org/1999/xlink" xlink:title="anterior median eye" xlink:type="simple">AME</abbrev>–<abbrev xmlns:xlink="http://www.w3.org/1999/xlink" xlink:title="anterior median eye" xlink:type="simple">AME</abbrev> 0.03, <abbrev xmlns:xlink="http://www.w3.org/1999/xlink" xlink:title="anterior median eye" xlink:type="simple">AME</abbrev>–<abbrev xmlns:xlink="http://www.w3.org/1999/xlink" xlink:title="anterior lateral eye" xlink:type="simple">ALE</abbrev> 0.01, <abbrev xmlns:xlink="http://www.w3.org/1999/xlink" xlink:title="posterior median eye" xlink:type="simple">PME</abbrev>–<abbrev xmlns:xlink="http://www.w3.org/1999/xlink" xlink:title="posterior median eye" xlink:type="simple">PME</abbrev> 0.08, <abbrev xmlns:xlink="http://www.w3.org/1999/xlink" xlink:title="posterior median eye" xlink:type="simple">PME</abbrev>–<abbrev xmlns:xlink="http://www.w3.org/1999/xlink" xlink:title="posterior lateral eye" xlink:type="simple">PLE</abbrev> 0.05, <abbrev xmlns:xlink="http://www.w3.org/1999/xlink" xlink:title="anterior lateral eye" xlink:type="simple">ALE</abbrev>–<abbrev xmlns:xlink="http://www.w3.org/1999/xlink" xlink:title="posterior lateral eye" xlink:type="simple">PLE</abbrev> 0.07. <abbrev xmlns:xlink="http://www.w3.org/1999/xlink" xlink:title="median ocular area" xlink:type="simple">MOA</abbrev> <!--PageBreak-->anterior width 0.15, posterior width 0.20, length 0.07. Both eye rows recurved. Chelicerae with three promarginal (the middle one largest) and one retromarginal teeth. Endites yellowish, with some soft short hairs on the inner side. Labium yellowish brown, longer than wide. Sternum decorated with many black spots, anterior straight and posterior subacute. Legs femora I–IV blackish brown, but yellowish brown dorsally. Trochanters I and II without ventral notch, III and IV each with a shallow ventral notch. Leg spination: femora: I, II, IV d1-1-1, p1-0-0, III d1-1-1, p1-1-0, v1-1-0; patellae: III, IV r0-1-0; tibiae: I p1-0-0, v2-2-2, II p1-0-1, v2-2-1, III d2-2-0, p0-0-1, v2-2-1, r0-1-1, IV d1-0-0, p1-1-1, v1-0-1, r1-0-1; metatarsi: I v2-0-0, II p0-1-0, v2-0-0, III d0-1-1, p1-1-1, v0-0-1, r1-1-2. Leg measurements: I 3.20 (0.88, 1.28, 0.60, 0.44), II 3.48 (1.00, 1.32, 0.68, 0.48), III 3.00 (0.84, 0.96, 0.76, 0.44), IV 4.12 (1.16, <!--PageBreak-->1.36, 1.04, 0.56). Leg formula: IV-II-I-III. Opisthosoma long and oval, covered all over with villi, and with a transverse white stripe postero-dorsally; venter light brown. Spinnerets cylindrical and blackish brown.</p><p>Male palp (Figs <xref ref-type="fig" rid="F1">1B, C</xref>, <xref ref-type="fig" rid="F3">3A–C</xref>): Tibia short, with several long prolateral macrosetae, retrolateral tibial apophysis extraordinarily elongated, nearly as long as cymbium, and its <!--PageBreak-->distal end serrated and with a small hook apically. Bulb long and oval, simple. Conductor membranous, relatively large, originating from the middle part of bulb, covering the base of embolus. Embolus short, twisted, originating from the prolateral top of bulb, mostly hidden under conductor and only its tip visible in ventral view. A small membranous process originating from the retrolateral top of bulb, protecting the embolus together with the conductor (Fig. <xref ref-type="fig" rid="F3">3C</xref>). Two strong macrosetae situated at the top of cymbium.</p><p>
              <bold>Female</bold>: Body length 5.45. Prosoma length 2.30, width 1.46; opisthosoma length 3.05, width 1.61. Clypeus height 0.06. Eye measurements and interdistances: <abbrev xmlns:xlink="http://www.w3.org/1999/xlink" xlink:title="anterior median eye" xlink:type="simple">AME</abbrev> 0.08, <abbrev xmlns:xlink="http://www.w3.org/1999/xlink" xlink:title="anterior lateral eye" xlink:type="simple">ALE</abbrev> 0.10, <abbrev xmlns:xlink="http://www.w3.org/1999/xlink" xlink:title="posterior median eye" xlink:type="simple">PME</abbrev> 0.08, <abbrev xmlns:xlink="http://www.w3.org/1999/xlink" xlink:title="posterior lateral eye" xlink:type="simple">PLE</abbrev> 0.10, <abbrev xmlns:xlink="http://www.w3.org/1999/xlink" xlink:title="anterior median eye" xlink:type="simple">AME</abbrev>–<abbrev xmlns:xlink="http://www.w3.org/1999/xlink" xlink:title="anterior median eye" xlink:type="simple">AME</abbrev> 0.03, <abbrev xmlns:xlink="http://www.w3.org/1999/xlink" xlink:title="anterior median eye" xlink:type="simple">AME</abbrev>–<abbrev xmlns:xlink="http://www.w3.org/1999/xlink" xlink:title="anterior lateral eye" xlink:type="simple">ALE</abbrev> 0.01, <abbrev xmlns:xlink="http://www.w3.org/1999/xlink" xlink:title="posterior median eye" xlink:type="simple">PME</abbrev>–<abbrev xmlns:xlink="http://www.w3.org/1999/xlink" xlink:title="posterior median eye" xlink:type="simple">PME</abbrev> 0.08, <abbrev xmlns:xlink="http://www.w3.org/1999/xlink" xlink:title="posterior median eye" xlink:type="simple">PME</abbrev>–<abbrev xmlns:xlink="http://www.w3.org/1999/xlink" xlink:title="posterior lateral eye" xlink:type="simple">PLE</abbrev> 0.06, <abbrev xmlns:xlink="http://www.w3.org/1999/xlink" xlink:title="anterior lateral eye" xlink:type="simple">ALE</abbrev>–<abbrev xmlns:xlink="http://www.w3.org/1999/xlink" xlink:title="posterior lateral eye" xlink:type="simple">PLE</abbrev> 0.10. <abbrev xmlns:xlink="http://www.w3.org/1999/xlink" xlink:title="median ocular area" xlink:type="simple">MOA</abbrev> anterior width 0.18, posterior width 0.23, length 0.12. Leg spination: femora: I, II, IV d1-1-1, p1-0-0, III d1-1-1, p1-1-0, v1-1-0; patellae: III, IV r0-1-0; tibiae: I p1-0-0, v2-2-2, II p1-0-1, v2-2-1, III d2-2-0, p0-0-1, v2-2-1, r0-1-1, IV d1-0-0, p1-1-1, v1-0-1, r1-0-1; metatarsi: I v2-0-0, II p0-1-0, v2-0-0, III d0-1-1, p1-1-1, v0-0-1, r1-1-2. Leg measurements: I 3.80(1.28, 1.40, 0.68, 0.44), II 3.88 (1.24, 1.44, 0.68, 0.52), III 3.52(1.12, 1.16, 0.76, 0.48), IV 5.28(1.52, 1.80, 1.20, 0.76). Leg formula: IV-II-I-III.</p><p>Epigynum longer than wide, with a distinct anterior hood; atrium vertically elongated, and almost as long as epigynum, with the basal part very wide, and abruptly becoming narrow and extending to the anterior part (Figs <xref ref-type="fig" rid="F2">2B</xref>, <xref ref-type="fig" rid="F3">3D</xref>); spermathecae reniform, vertically elongated, separated from each other (Figs <xref ref-type="fig" rid="F2">2C</xref>, <xref ref-type="fig" rid="F3">3E</xref>).</p><!--PageBreak--></tp:treatment-sec><tp:treatment-sec sec-type="Remark"><title>Remark.</title><p>There are very small differences between the holotype female and the newly collected female specimen in the present study: the distal part of atrium is narrower and the basal part wider in the newly collected female specimen (Figs <xref ref-type="fig" rid="F2">2B</xref>, <xref ref-type="fig" rid="F3">3D</xref>) than in the holotype (Fig. 6 in <xref ref-type="bibr" rid="B1">Kamura 2011</xref>).</p></tp:treatment-sec><tp:treatment-sec sec-type="Distribution"><title>Distribution.</title><p>China (Hunan, Yunnan), Japan (Amami-ôshima Is.).</p><fig id="F4" position="float" orientation="portrait"><label>Figure 4.</label><caption><p>Distribution records of <italic><tp:taxon-name><tp:taxon-name-part taxon-name-part-type="genus">Hitobia</tp:taxon-name-part> <tp:taxon-name-part taxon-name-part-type="species">makotoi</tp:taxon-name-part></tp:taxon-name></italic> Kamura, 2011 in China.</p></caption><graphic xmlns:xlink="http://www.w3.org/1999/xlink" xlink:href="zookeys-579-001-g004.jpg" position="float" orientation="portrait" xlink:type="simple" id="oo_84588.jpg"/></fig></tp:treatment-sec><ref-list><ref id="B3"><mixed-citation xmlns:xlink="http://www.w3.org/1999/xlink" xlink:type="simple">
          <person-group><name name-style="western"><surname>Wang</surname><given-names>C</given-names></name><name name-style="western"><surname>Peng</surname><given-names>XJ</given-names></name></person-group> (<year>2014</year>) <article-title>Three species of <italic><tp:taxon-name><tp:taxon-name-part taxon-name-part-type="genus">Hitobia</tp:taxon-name-part></tp:taxon-name></italic> Kamura, 1992 (<tp:taxon-name><tp:taxon-name-part taxon-name-part-type="order">Araneae</tp:taxon-name-part></tp:taxon-name>, <tp:taxon-name><tp:taxon-name-part taxon-name-part-type="family">Gnaphosidae</tp:taxon-name-part></tp:taxon-name>) from south-west China.</article-title> <source>ZooKeys</source> <volume>464</volume>: <fpage>25</fpage>–<lpage>34</lpage>. doi: <ext-link xlink:type="simple" ext-link-type="doi" xlink:href="10.3897/zookeys.464.8403">10.3897/zookeys.464.8403</ext-link></mixed-citation></ref><ref id="B5"><mixed-citation xmlns:xlink="http://www.w3.org/1999/xlink" xlink:type="simple">
          <person-group><name name-style="western"><surname>Yin</surname><given-names>CM</given-names></name><name name-style="western"><surname>Peng</surname><given-names>XJ</given-names></name><name name-style="western"><surname>Yan</surname><given-names>HM</given-names></name><name name-style="western"><surname>Bao</surname><given-names>YH</given-names></name><name name-style="western"><surname>Xu</surname><given-names>X</given-names></name><name name-style="western"><surname>Tang</surname><given-names>G</given-names></name><name name-style="western"><surname>Zhou</surname><given-names>QS</given-names></name><name name-style="western"><surname>Liu</surname><given-names>P</given-names></name></person-group> (<year>2012</year>) <source>Fauna Hunan: <tp:taxon-name><tp:taxon-name-part taxon-name-part-type="order">Araneae</tp:taxon-name-part></tp:taxon-name> in Hunan, China.</source> <publisher-name>Hunan Science and Technology Press</publisher-name>, <publisher-loc>Changsha</publisher-loc>, <size units="page">1590 pp</size>.</mixed-citation></ref><ref id="B2"><mixed-citation xmlns:xlink="http://www.w3.org/1999/xlink" xlink:type="simple">
          <person-group><name name-style="western"><surname>Song</surname><given-names>DX</given-names></name><name name-style="western"><surname>Zhu</surname><given-names>MS</given-names></name><name name-style="western"><surname>Zhang</surname><given-names>F</given-names></name></person-group> (<year>2004</year>) <source>Fauna Sinica: <tp:taxon-name><tp:taxon-name-part taxon-name-part-type="class">Arachnida</tp:taxon-name-part></tp:taxon-name>: <tp:taxon-name><tp:taxon-name-part taxon-name-part-type="order">Araneae</tp:taxon-name-part></tp:taxon-name>: <tp:taxon-name><tp:taxon-name-part taxon-name-part-type="family">Gnaphosidae</tp:taxon-name-part></tp:taxon-name>.</source> <publisher-name>Science Press</publisher-name>, <publisher-loc>Beijing</publisher-loc>, <size units="page">362 pp</size>.</mixed-citation></ref><ref id="B1"><mixed-citation xmlns:xlink="http://www.w3.org/1999/xlink" xlink:type="simple">
          <person-group><name name-style="western"><surname>Kamura</surname><given-names>T</given-names></name></person-group> (<year>2011</year>) <article-title>Two new species of the genera <italic><tp:taxon-name><tp:taxon-name-part taxon-name-part-type="genus">Drassyllus</tp:taxon-name-part></tp:taxon-name></italic> and <italic><tp:taxon-name><tp:taxon-name-part taxon-name-part-type="genus">Hitobia</tp:taxon-name-part></tp:taxon-name></italic> (<tp:taxon-name><tp:taxon-name-part taxon-name-part-type="order">Araneae</tp:taxon-name-part></tp:taxon-name>: <tp:taxon-name><tp:taxon-name-part taxon-name-part-type="family">Gnaphosidae</tp:taxon-name-part></tp:taxon-name>) from Amami-ôshima Island, southwest Japan.</article-title> <source>Acta Arachnologica</source> <volume>60</volume>(<issue>2</issue>): <fpage>103</fpage>–<lpage>106</lpage>. doi: <ext-link xlink:type="simple" ext-link-type="doi" xlink:href="10.2476/asjaa.60.103">10.2476/asjaa.60.103</ext-link></mixed-citation></ref></ref-list></tp:taxon-treatment>
